# Supplementary material for: Flexible Cu Nanostructured Laser-Induced Graphene Electrodes for Highly Sensitive and Non-Invasive Lactate Detection in Saliva
Source: Biosensors (Basel). 2025 Dec 25;16(1):19. doi: 10.3390/bios16010019 (PMC12839032; doi:10.3390/bios16010019)
Supplement: Supplementary file 1 [file biosensors-16-00019-s001.zip]

Archive with 1 entries (1 files):
- biosensors-4031668-supplementary.pdf
